# Supplementary material for: Phytochemical Characterization, Antioxidant and In Vitro Cytotoxic Activity Evaluation of Juniperus oxycedrus Subsp. oxycedrus Needles and Berries
Source: Molecules. 2019 Jan 30;24(3):502. doi: 10.3390/molecules24030502 (PMC6384603; doi:10.3390/molecules24030502)
Supplement: Supplementary file 1 [file molecules-24-00502-s001.zip]

Archive with 5 entries (5 files):
- Supplementary Fig. S1_Ben Mrid.pdf
- Supplementary Fig. S2_Ben Mrid.xlsx
- Supplementary Fig. S3_Ben Mrid.xlsx
- Supplementary files legends.docx
- Supplementary Table 1_Ben Mrid.docx
